# Supplementary material for: Towards Green Strategies of Food Security: Antibacterial Synergy of Essential Oils from Thymus vulgaris and Syzygium aromaticum to Inhibit Escherichia coli and Staphylococcus aureus Pathogenic Food Isolates
Source: Microorganisms. 2022 Dec 10;10(12):2446. doi: 10.3390/microorganisms10122446 (PMC9780947; doi:10.3390/microorganisms10122446)
Supplement: Supplementary file 1 [file microorganisms-10-02446-s001.zip]

Archive with 1 entries (1 files):
- microorganisms-2034852-supplementary.pdf
